# Supplementary material for: Historical Text Image Enhancement Using Image Scaling and Generative Adversarial Networks
Source: Sensors (Basel). 2023 Apr 14;23(8):4003. doi: 10.3390/s23084003 (PMC10142040; doi:10.3390/s23084003)
Supplement: Supplementary file 1 [file sensors-23-04003-s001.zip]

Archive with 1 entries (1 files):
- sensors-2211075-supplementary.pdf
